# Supplementary material for: Cotranscriptional RNA strand exchange underlies the gene regulation mechanism in a purine-sensing transcriptional riboswitch
Source: Nucleic Acids Res. 2022 Mar 28;50(21):12001–18. doi: 10.1093/nar/gkac102 (PMC9756952; doi:10.1093/nar/gkac102)
Supplement: gkac102_Supplemental_Files [file gkac102_supplemental_files.zip]

Archive with 5 entries (5 files):
- Cheng_White_yxjA_Cotrans_Strand_Exchange_SI_SUBMIT.pdf
- Cheng_White_yxjA_Strand_Exchange_Supp_Data_Video1_SUBMIT.mp4
- Cheng_White_yxjA_Strand_Exchange_Supp_Data_Video2_SUBMIT.mp4
- Cheng_yxjA_Strand_Exchange_Supp_Data_File1_Sequences_SUBMIT.xlsx
- Cheng_yxjA_Strand_Exchange_Supp_Data_File2_All_Source_Data_SUBMIT.xlsx
